# Supplementary material for: Is Generalized and Segmental Dystonia Accompanied by Impairments in the Dopaminergic System?
Source: Front Neurol. 2021 Nov 18;12:751434. doi: 10.3389/fneur.2021.751434 (PMC8638468; doi:10.3389/fneur.2021.751434)
Supplement: Supplementary Table 1 — Results of NM-MRI and DAT SPECT. [file Table_1.XLSX]

## Sheet: Sheet1
Supplementary Table 1. Results of NM-MRI and DAT SPECT
Patient	NM-SN area (R/L) (pixels)	SBR (R/L)
1	13.8/24.7	No data
2	9.9/7.9	3.93/3.50
3	12.3 / 7.9	5.08/5.58
4	6.9/7.9	4.79/3.33
5	16.8/26.2	4.24/4.44
6	26.7/49.0	4.79/4.27
7	20.8/27.2	4.69/4.46
8	4.9/6.9	4.85/4.63
9	13.8/10.4	5.86/5.78
10	15.8/26.7	4.42/3.97
11	14.3/36.6	4.36/4.47
12	5.9/13.8	7.27/7.16
13	4.5/8.4	4.99/4.84
14	5.9/12.4	4.98/5.18
15	4.0/3.5	6.24/6.13
16	9.9/21.8	5.34/5.61
17	19.3/25.2	5.70/5.35
18	6.9/29.7	4.99/5.13
Dystonia group Av (±SEM)	31.0 (±4.2)	4.98 (±0.2)
PD group Av (±SEM)	27.7 (±3.8)	2.81 (±0.2)
Control group Av (±SEM)	43.3 (±3.8)
Abbreviations: NM-MRI, neuromelanin-magnetic resonance imaging; DAT SPECT, dopamine transporter single proton emission computed tomography; PD, Parkinson's disease; Av, average; SEM, standard error of the mean; NM-SN, neuromelanin substantia nigra area; SBR, specific binding ratio
