# Supplementary material for: Is Generalized and Segmental Dystonia Accompanied by Impairments in the Dopaminergic System?
Source: Front Neurol. 2021 Nov 18;12:751434. doi: 10.3389/fneur.2021.751434 (PMC8638468; doi:10.3389/fneur.2021.751434)
Supplement: Supplementary Table 2 — Correspondence of laterality between the dominant symptomatic side and the other side in imaging. [file Table_2.XLSX]

## Sheet: Sheet1
Supplementary Table 2. Correspondence of laterality between the dominant symptomatic side and the other side in imaging
NM-MRI	DAT SPECT
Simply correspodence of laterality	Correspondence in the cases with AI lower than the 95% confidence interval
Dystonia: 10/18, PD: 11/18	Dystonia: 1/1, PD: 6/6
Abbreviations: NM-MRI, neuromelanin-magnetic resonance imaging; DAT SPECT, dopamine transporter single proton emission computed tomography; PD, Parkinson's disease; AI, assymetry index
